# Supplementary material for: Clinical, microbiological, and molecular characterization of pediatric invasive infections by Streptococcus pyogenes in Spain in a context of global outbreak
Source: mSphere. 2024 Mar 5;9(3):e00729-23. doi: 10.1128/msphere.00729-23 (PMC10964401; doi:10.1128/msphere.00729-23)
Supplement: Table S1 — Molecular, microbiological, and clinical data of the 130 Streptococus pyogenes isolates included in the study. [file msphere.00729-23-s0003.xlsx]

## Sheet: S. pyogenes phage 1168 506
Supplementary Table_S1: Molecular, microbiological and clinical data of the 130 Streptococus pyogenes isolates included in the study.
Sample ID	Clinical syndrome	Case/Control	ST	emm types	M1	hasA	hasB	hasC	sic	slo	smeZ	speA	speC	speG	speH	speI	spej	spek	spel	speM	ssa	Erythromycin resistance genes	Tetracycline resistance genes	Penicillin G	Tetracicline	Erythromycin	Clindamycin
1	Pneumonia	Case	36	12.0		Positive	Positive	Positive	Negative	Positive	Negative	Positive	Positive	Positive	Positive	Positive	Positive	Negative	Negative	Negative	Negative			Susceptible	Susceptible	Susceptible	Susceptible
11	Bacteremia	Case	242	12.37		Positive	Positive	Positive	Negative	Positive	Positive	Negative	Positive	Positive	Positive	Positive	Negative	Negative	Negative	Negative	Negative			Susceptible	Susceptible	Susceptible	Susceptible
13	Osteoarticular infection	Case	36	12.0		Positive	Positive	Positive	Negative	Positive	Positive	Negative	Positive	Positive	Positive	Positive	Negative	Negative	Negative	Negative	Positive			Susceptible	Susceptible	Susceptible	Susceptible
14	Sepsis/shock	Case	28	1.3	M1UK	Positive	Positive	Positive	Positive	Positive	Positive	Positive	Positive	Positive	Negative	Negative	Positive	Negative	Negative	Negative	Negative			Susceptible	Susceptible	Susceptible	Susceptible
15	Pneumonia	Case	28	1.0	M1global	Positive	Positive	Positive	Positive	Positive	Positive	Positive	Positive	Positive	Negative	Negative	Positive	Negative	Negative	Negative	Negative			Susceptible	Susceptible	Susceptible	Susceptible
16	Deep abscess	Case	36	12.0		Positive	Positive	Positive	Negative	Positive	Positive	Negative	Positive	Positive	Positive	Positive	Negative	Negative	Negative	Negative	Positive			Susceptible	Susceptible	Susceptible	Susceptible
17	Pharyngotonsilitis	Control	101	89.0		Negative	Negative	Negative	Negative	Positive	Positive	Negative	Positive	Positive	Negative	Negative	Negative	Negative	Negative	Negative	Negative			Susceptible	Susceptible	Susceptible	Susceptible
19	Osteoarticular infection	Case	36	12.19		Positive	Positive	Positive	Negative	Positive	Positive	Negative	Negative	Positive	Positive	Positive	Negative	Negative	Negative	Negative	Negative			Susceptible	Susceptible	Susceptible	Susceptible
26	Pneumonia	Case	36	12128		Positive	Positive	Negative	Negative	Positive	Positive	Negative	Negative	Positive	Positive	Positive	Negative	Negative	Negative	Negative	Negative			Susceptible	Susceptible	Susceptible	Susceptible
29	NA	Case	28	1.3	M1global	Positive	Positive	Positive	Negative	Positive	Positive	Positive	Positive	Positive	Negative	Negative	Positive	Negative	Negative	Negative	Negative			Susceptible	Susceptible	Susceptible	Susceptible
30	Pneumonia	Case	242	12.37		Positive	Positive	Positive	Negative	Positive	Positive	Negative	Positive	Positive	Positive	Positive	Negative	Negative	Negative	Negative	Negative			Susceptible	Susceptible	Susceptible	Susceptible
35	Pneumonia	Case	36	12.0		Positive	Positive	Positive	Negative	Positive	Positive	Positive	Positive	Positive	Negative	Negative	Negative	Negative	Negative	Negative	Negative	erm(B)		Susceptible	Susceptible	Resistant	Resistant
43	Pharyngotonsilitis	Control	425	12.0		Positive	Positive	Positive	Negative	Positive	Positive	Negative	Negative	Positive	Positive	Positive	Negative	Negative	Negative	Negative	Negative			Susceptible	Susceptible	Susceptible	Susceptible
45	Pharyngotonsilitis	Control	46	22.0		Negative	Negative	Negative	Negative	Positive	Positive	Negative	Positive	Positive	Negative	Negative	Negative	Negative	Negative	Negative	Positive		tet(M)	Susceptible	Resistant	Susceptible	Susceptible
48	Deep abscess	Case	242	12.37		Positive	Positive	Positive	Negative	Positive	Positive	Negative	Positive	Positive	Positive	Positive	Negative	Negative	Negative	Negative	Negative			Susceptible	Susceptible	Susceptible	Susceptible
49	Bacteremia	Case	39	4.0		Negative	Negative	Negative	Negative	Positive	Positive	Negative	Positive	Negative	Negative	Negative	Negative	Negative	Negative	Negative	Positive			Susceptible	Susceptible	Susceptible	Susceptible
50	Bacteremia	Case	36	12.0		Positive	Positive	Positive	Negative	Positive	Positive	Negative	Negative	Positive	Positive	Positive	Negative	Negative	Negative	Negative	Negative			Susceptible	Susceptible	Susceptible	Susceptible
54	Pharyngotonsilitis	Control	36	12.0		Positive	Positive	Positive	Negative	Positive	Positive	Negative	Positive	Positive	Positive	Positive	Negative	Negative	Negative	Negative	Negative			Susceptible	Susceptible	Susceptible	Susceptible
60	Celulitis	Case	53	60.11		Positive	Positive	Positive	Negative	Positive	Negative	Negative	Negative	Negative	Negative	Negative	Negative	Positive	Negative	Negative	Negative		tet(M)	Susceptible	Resistant	Susceptible	Susceptible
66	NA	Case	62	87.0		Positive	Positive	Positive	Negative	Positive	Positive	Negative	Positive	Positive	Negative	Negative	Positive	Positive	Negative	Negative	Positive			Susceptible	Susceptible	Susceptible	Susceptible
70	NA	Case	28	1.3	M1global	Positive	Positive	Positive	Negative	Positive	Positive	Positive	Positive	Positive	Negative	Negative	Positive	Negative	Negative	Negative	Negative			Susceptible	Susceptible	Susceptible	Susceptible
71	NA	Case	36	12.0		Positive	Positive	Positive	Negative	Positive	Positive	Negative	Positive	Positive	Positive	Positive	Negative	Negative	Negative	Negative	Negative	erm(B)	tet(M)	Susceptible	Resistant	Resistant	Resistant
74	Pneumonia	Case	28	1.0	M1global	Positive	Positive	Positive	Negative	Positive	Positive	Positive	Positive	Positive	Negative	Negative	Positive	Negative	Negative	Negative	Negative			Susceptible	Susceptible	Susceptible	Susceptible
92	Pneumonia	Case	28	1.3	M1global	Positive	Positive	Positive	Negative	Positive	Positive	Positive	Negative	Positive	Negative	Negative	Positive	Negative	Negative	Negative	Negative			Susceptible	Susceptible	Susceptible	Susceptible
93	Pneumonia	Case	28	1.0	M1global	Positive	Positive	Positive	Positive	Positive	Positive	Positive	Negative	Positive	Negative	Negative	Positive	Negative	Negative	Negative	Negative			Susceptible	Susceptible	Susceptible	Susceptible
94	Osteoarticular infection	Case	28	1.0	M1UK	Positive	Positive	Positive	Negative	Positive	Positive	Positive	Negative	Positive	Negative	Negative	Positive	Negative	Negative	Negative	Negative			Susceptible	Susceptible	Susceptible	Susceptible
95	Osteoarticular infection	Case	36	12.0		Positive	Positive	Positive	Negative	Positive	Positive	Negative	Negative	Positive	Positive	Positive	Negative	Negative	Negative	Negative	Negative			Susceptible	Susceptible	Susceptible	Susceptible
106	Pharyngotonsilitis	Control	101	89.0		Negative	Negative	Negative	Negative	Positive	Positive	Negative	Negative	Positive	Negative	Negative	Negative	Negative	Negative	Negative	Negative			Susceptible	Susceptible	Susceptible	Susceptible
107	Deep abscess	Case	28	1.0	M1UK	Positive	Positive	Positive	Positive	Positive	Positive	Positive	Positive	Positive	Negative	Negative	Positive	Negative	Negative	Negative	Negative			Susceptible	Susceptible	Susceptible	Susceptible
108	Bacteremia	Case	28	1.0	M1global	Positive	Positive	Positive	Positive	Positive	Positive	Positive	Positive	Positive	Negative	Negative	Positive	Negative	Negative	Negative	Negative			Susceptible	Susceptible	Susceptible	Susceptible
124	Bacteremia	Case	242	12.37		Positive	Positive	Positive	Negative	Positive	Positive	Negative	Positive	Positive	Positive	Positive	Negative	Negative	Negative	Negative	Negative			Susceptible	Susceptible	Susceptible	Susceptible
125	NA	Case	28	1.3	M1global	Positive	Positive	Positive	Negative	Positive	Positive	Positive	Positive	Positive	Negative	Negative	Positive	Negative	Negative	Negative	Negative			Susceptible	Susceptible	Susceptible	Susceptible
126	Deep abscess	Case	36	12.0		Positive	Positive	Positive	Negative	Positive	Positive	Negative	Positive	Positive	Positive	Positive	Negative	Negative	Negative	Negative	Negative			Susceptible	Susceptible	Susceptible	Susceptible
136	Sepsis/shock	Case	28	1.3	M1UK	Positive	Positive	Positive	Positive	Positive	Positive	Positive	Positive	Positive	Negative	Negative	Positive	Negative	Negative	Negative	Negative			Susceptible	Susceptible	Susceptible	Susceptible
140	Penumonia	Case	28	1.0	M1global	Positive	Positive	Positive	Negative	Positive	Positive	Positive	Negative	Positive	Negative	Negative	Positive	Negative	Negative	Negative	Negative			Susceptible	Susceptible	Susceptible	Susceptible
143	Deep abscess	Case	101	89.0		Negative	Negative	Negative	Negative	Positive	Positive	Negative	Positive	Positive	Negative	Negative	Negative	Negative	Negative	Negative	Negative			Susceptible	Susceptible	Susceptible	Susceptible
155	Sepsis/shock	Case	36	12.40		Positive	Positive	Positive	Negative	Positive	Positive	Negative	Positive	Positive	Positive	Positive	Negative	Negative	Negative	Negative	Negative			Susceptible	Susceptible	Susceptible	Susceptible
156	Pneumonia	Case	36	12.0		Positive	Positive	Positive	Negative	Positive	Positive	Negative	Positive	Positive	Positive	Positive	Negative	Negative	Negative	Negative	Negative			Susceptible	Susceptible	Susceptible	Susceptible
158	Pneumonia	Case	28	1.3	M1global	Positive	Positive	Positive	Negative	Positive	Positive	Positive	Positive	Positive	Negative	Negative	Positive	Negative	Negative	Negative	Negative			Susceptible	Susceptible	Susceptible	Susceptible
159	Pneumonia	Case	36	12.19		Positive	Positive	Positive	Negative	Positive	Positive	Negative	Positive	Positive	Positive	Positive	Negative	Negative	Negative	Negative	Negative			Susceptible	Susceptible	Susceptible	Susceptible
160	Pneumonia	Case	28	1.3	M1global	Positive	Positive	Positive	Positive	Positive	Positive	Positive	Positive	Positive	Negative	Negative	Positive	Negative	Negative	Negative	Negative			Susceptible	Susceptible	Susceptible	Susceptible
162	NA	Case	28	1.3	M1global	Positive	Positive	Positive	Negative	Positive	Positive	Positive	Positive	Positive	Negative	Negative	Positive	Negative	Negative	Negative	Negative			Susceptible	Susceptible	Susceptible	Susceptible
181	NA	Case	28	1.3	M1global	Positive	Positive	Positive	Negative	Positive	Positive	Positive	Positive	Positive	Negative	Negative	Positive	Negative	Negative	Negative	Negative			Susceptible	Susceptible	Susceptible	Susceptible
183	Pneumonia	Case	28	1.3	M1global	Positive	Positive	Positive	Negative	Positive	Positive	Positive	Positive	Positive	Negative	Negative	Positive	Negative	Negative	Negative	Negative			Susceptible	Susceptible	Susceptible	Susceptible
189	Bacteremia	Case	28	1.3	M1UK	Positive	Positive	Positive	Negative	Positive	Positive	Positive	Positive	Positive	Negative	Negative	Positive	Negative	Negative	Negative	Negative			Susceptible	Susceptible	Susceptible	Susceptible
195	Pneumonia	Case	28	1.0	M1UK	Positive	Positive	Positive	Positive	Positive	Positive	Positive	Negative	Positive	Negative	Negative	Positive	Negative	Negative	Negative	Negative			Susceptible	Susceptible	Susceptible	Susceptible
196	Deep abscess	Case	101	89.0		Negative	Negative	Negative	Negative	Positive	Positive	Negative	Positive	Positive	Negative	Negative	Negative	Positive	Negative	Negative	Negative			Susceptible	Susceptible	Susceptible	Susceptible
197	Pharyngotonsilitis	Control	1295	89.0		Negative	Negative	Negative	Negative	Positive	Positive	Negative	Positive	Positive	Negative	Negative	Negative	Negative	Negative	Negative	Negative			Susceptible	Susceptible	Susceptible	Susceptible
209	Sepsis/shock	Case	28	1.0	M1global	Positive	Positive	Positive	Negative	Positive	Positive	Positive	Negative	Positive	Negative	Negative	Positive	Negative	Negative	Negative	Negative			Susceptible	Susceptible	Susceptible	Susceptible
210	Deep abscess	Case	28	1.0	M1global	Positive	Positive	Positive	Positive	Positive	Positive	Positive	Negative	Positive	Negative	Negative	Positive	Negative	Negative	Negative	Negative			Susceptible	Susceptible	Susceptible	Susceptible
211	Pneumonia	Case	28	1.0	M1UK	Positive	Positive	Positive	Positive	Positive	Positive	Positive	Negative	Positive	Negative	Negative	Positive	Negative	Negative	Negative	Negative			Susceptible	Susceptible	Susceptible	Susceptible
212	Deep abscess	Case	28	1.3	M1global	Positive	Positive	Positive	Positive	Positive	Positive	Positive	Positive	Positive	Negative	Negative	Positive	Negative	Negative	Negative	Negative			Susceptible	Susceptible	Susceptible	Susceptible
213	Pneumonia	Case	28	1.0	M1UK	Positive	Positive	Positive	Positive	Positive	Positive	Positive	Positive	Positive	Negative	Negative	Positive	Negative	Negative	Negative	Negative			Susceptible	Susceptible	Susceptible	Susceptible
214	CNS infection	Case	28	1.3	M1global	Positive	Positive	Positive	Negative	Positive	Positive	Positive	Positive	Positive	Negative	Negative	Positive	Negative	Negative	Negative	Negative			Susceptible	Susceptible	Susceptible	Susceptible
215	Deep abscess	Case	28	1.3	M1global	Positive	Positive	Positive	Negative	Positive	Positive	Positive	Positive	Positive	Negative	Negative	Positive	Negative	Negative	Negative	Negative			Susceptible	Susceptible	Susceptible	Susceptible
216	Bacteremia	Case	36	12.0		Positive	Positive	Positive	Negative	Positive	Positive	Negative	Positive	Positive	Positive	Positive	Negative	Negative	Negative	Negative	Negative			Susceptible	Susceptible	Susceptible	Susceptible
218	Bacteremia	Case	28	1.0	M1global	Positive	Positive	Positive	Positive	Positive	Positive	Positive	Positive	Positive	Negative	Negative	Positive	Negative	Negative	Negative	Negative			Susceptible	Susceptible	Susceptible	Susceptible
225	Pharyngotonsilitis	Control	242	12.37		Positive	Positive	Positive	Negative	Positive	Positive	Negative	Positive	Positive	Positive	Positive	Negative	Negative	Negative	Negative	Negative			Susceptible	Susceptible	Susceptible	Susceptible
226	Pharyngotonsilitis	Control	28	1.0	M1UK	Positive	Positive	Positive	Positive	Positive	Positive	Positive	Negative	Positive	Negative	Negative	Positive	Negative	Negative	Negative	Negative			Susceptible	Susceptible	Susceptible	Susceptible
227	Pharyngotonsilitis	Control	28	1.0	M1global	Positive	Positive	Positive	Negative	Positive	Positive	Positive	Negative	Positive	Negative	Negative	Positive	Negative	Negative	Negative	Negative			Susceptible	Susceptible	Susceptible	Susceptible
228	Pneumonia	Case	28	1.0	M1UK	Positive	Positive	Positive	Positive	Positive	Positive	Positive	Negative	Positive	Negative	Negative	Positive	Negative	Negative	Negative	Negative			Susceptible	Susceptible	Susceptible	Susceptible
231	Osteoarticular infection	Case	242	12.37		Positive	Positive	Positive	Negative	Positive	Positive	Negative	Positive	Positive	Positive	Positive	Negative	Negative	Negative	Negative	Negative			Susceptible	Susceptible	Susceptible	Susceptible
233	Penumonia	Case	1357	1.0	M1UK	Positive	Positive	Positive	Positive	Positive	Positive	Positive	Negative	Positive	Negative	Negative	Positive	Negative	Negative	Negative	Negative			Susceptible	Susceptible	Susceptible	Susceptible
235	Pneumonia	Case	36	12.0		Positive	Positive	Positive	Negative	Positive	Positive	Negative	Positive	Positive	Positive	Positive	Negative	Negative	Negative	Negative	Negative			Susceptible	Susceptible	Susceptible	Susceptible
238	Celulitis	Case	28	1.0	M1UK	Positive	Positive	Positive	Positive	Positive	Positive	Positive	Negative	Positive	Negative	Negative	Positive	Negative	Negative	Negative	Negative			Susceptible	Susceptible	Susceptible	Susceptible
242	Sepsis/shock	Case	28	1.3	M1global	Positive	Positive	Positive	Positive	Positive	Positive	Positive	Negative	Positive	Negative	Negative	Positive	Negative	Negative	Negative	Negative			Susceptible	Susceptible	Susceptible	Susceptible
248	Pneumonia	Case	242	12.37		Positive	Positive	Positive	Negative	Positive	Positive	Negative	Positive	Positive	Positive	Positive	Negative	Negative	Negative	Negative	Negative			Susceptible	Susceptible	Susceptible	Susceptible
259	Pneumonia	Case	28	1.0	M1UK	Positive	Positive	Positive	Negative	Positive	Positive	Positive	Negative	Positive	Negative	Negative	Positive	Negative	Negative	Negative	Negative			Susceptible	Susceptible	Susceptible	Susceptible
260	NA	Case	242	12.37		Positive	Positive	Positive	Negative	Positive	Positive	Negative	Positive	Positive	Positive	Positive	Negative	Negative	Negative	Negative	Negative			Susceptible	Susceptible	Susceptible	Susceptible
262	Pneumonia	Case	36	12.0		Positive	Positive	Positive	Negative	Positive	Positive	Negative	Positive	Positive	Positive	Positive	Negative	Negative	Negative	Negative	Negative			Susceptible	Susceptible	Susceptible	Susceptible
263	Pneumonia	Case	28	1.0	M1global	Positive	Positive	Positive	Positive	Positive	Positive	Positive	Positive	Positive	Negative	Negative	Positive	Negative	Negative	Negative	Negative			Susceptible	Susceptible	Susceptible	Susceptible
267	Osteoarticular infection	Case	28	1.3	M1global	Positive	Positive	Positive	Negative	Positive	Positive	Negative	Negative	Positive	Negative	Negative	Positive	Negative	Negative	Negative	Negative			Susceptible	Susceptible	Susceptible	Susceptible
272	NA	Case	28	1.3	M1UK	Positive	Positive	Positive	Positive	Positive	Positive	Positive	Positive	Positive	Negative	Negative	Positive	Negative	Negative	Negative	Negative			Susceptible	Susceptible	Susceptible	Susceptible
282	Osteoarticular infection	Case	28	1159	M1global	Positive	Positive	Positive	Negative	Positive	Positive	Positive	Positive	Positive	Negative	Negative	Positive	Negative	Negative	Negative	Negative			Susceptible	Susceptible	Susceptible	Susceptible
283	Deep abscess	Case	28	1.3	M1global	Positive	Positive	Positive	Negative	Positive	Positive	Positive	Negative	Positive	Negative	Negative	Positive	Negative	Negative	Negative	Negative			Susceptible	Susceptible	Susceptible	Susceptible
284	Penumonia	Case	28	1.0	M1global	Positive	Positive	Positive	Positive	Positive	Positive	Positive	Negative	Positive	Negative	Negative	Positive	Negative	Negative	Negative	Negative			Susceptible	Susceptible	Susceptible	Susceptible
285	Deep abscess	Case	25	44.0		Positive	Positive	Positive	Negative	Positive	Positive	Negative	Negative	Positive	Negative	Negative	Positive	Negative	Negative	Negative	Positive			Susceptible	Susceptible	Susceptible	Susceptible
286	Deep abscess	Case	28	1.0	M1global	Positive	Positive	Positive	Positive	Positive	Positive	Positive	Negative	Positive	Negative	Negative	Positive	Negative	Negative	Negative	Negative			Susceptible	Resistant	Susceptible	Susceptible
299	Pneumonia	Case	28	1.0	M1global	Positive	Positive	Positive	Negative	Positive	Positive	Positive	Negative	Positive	Negative	Negative	Positive	Negative	Negative	Negative	Negative			Susceptible	Susceptible	Susceptible	Susceptible
300	Celulitis	Case	36	12.40		Positive	Positive	Positive	Negative	Positive	Positive	Negative	Positive	Positive	Positive	Positive	Negative	Negative	Negative	Negative	Negative			Susceptible	Susceptible	Susceptible	Susceptible
301	Pharyngotonsilitis	Control	28	1.0	M1UK	Positive	Positive	Positive	Negative	Positive	Positive	Positive	Negative	Positive	Negative	Negative	Positive	Negative	Negative	Negative	Negative			Susceptible	Susceptible	Susceptible	Susceptible
302	Osteoarticular infection	Case	36	12.0		Positive	Positive	Positive	Negative	Positive	Positive	Negative	Positive	Positive	Positive	Positive	Negative	Negative	Negative	Negative	Negative			Susceptible	Susceptible	Susceptible	Susceptible
304	Pneumonia	Case	382	6.0		Positive	Positive	Positive	Negative	Positive	Positive	Positive	Positive	Positive	Positive	Positive	Negative	Positive	Negative	Negative	Negative			Susceptible	Susceptible	Susceptible	Susceptible
305	Pneumonia	Case	28	1.0	M1UK	Positive	Positive	Positive	Positive	Positive	Positive	Positive	Positive	Positive	Negative	Negative	Positive	Negative	Negative	Negative	Negative			Susceptible	Susceptible	Susceptible	Susceptible
307	Pneumonia	Case	28	1.3	M1UK	Positive	Positive	Positive	Positive	Positive	Positive	Positive	Positive	Positive	Negative	Negative	Positive	Negative	Negative	Negative	Negative			Susceptible	Susceptible	Susceptible	Susceptible
308	Pneumonia	Case	46	22.24		Negative	Negative	Negative	Negative	Positive	Positive	Positive	Negative	Positive	Negative	Negative	Negative	Negative	Negative	Negative	Positive			Susceptible	Susceptible	Susceptible	Susceptible
309	Osteoarticular infection	Case	28	1.3	M1UK	Positive	Positive	Positive	Positive	Positive	Positive	Positive	Positive	Positive	Negative	Negative	Positive	Negative	Negative	Negative	Negative			Susceptible	Susceptible	Susceptible	Susceptible
310	Pneumonia	Case	28	1.0	M1UK	Positive	Positive	Positive	Positive	Positive	Positive	Positive	Negative	Positive	Negative	Negative	Positive	Negative	Negative	Negative	Negative			Susceptible	Susceptible	Susceptible	Susceptible
324	Necrotizing fasciitis	Case	36	12.0		Positive	Positive	Positive	Negative	Positive	Positive	Negative	Positive	Positive	Positive	Positive	Negative	Negative	Negative	Negative	Positive			Susceptible	Susceptible	Susceptible	Susceptible
326	Pharyngotonsilitis	Control	101	89.0		Negative	Negative	Negative	Negative	Positive	Positive	Negative	Positive	Positive	Negative	Negative	Negative	Negative	Negative	Negative	Negative			Susceptible	Susceptible	Susceptible	Susceptible
327	Pneumonia	Case	28	1.3	M1UK	Positive	Positive	Positive	Positive	Positive	Positive	Positive	Positive	Positive	Negative	Negative	Positive	Negative	Negative	Negative	Negative			Susceptible	Susceptible	Susceptible	Susceptible
333	Penumonia	Case	36	12.0		Positive	Positive	Positive	Negative	Positive	Positive	Negative	Positive	Positive	Positive	Positive	Negative	Negative	Negative	Negative	Negative			Susceptible	Susceptible	Susceptible	Susceptible
354	Osteoarticular infection	Case	242	12.37		Positive	Positive	Positive	Negative	Positive	Positive	Negative	Positive	Positive	Positive	Positive	Negative	Negative	Negative	Negative	Negative			Susceptible	Susceptible	Susceptible	Susceptible
361	Pneumonia	Case	36	12.0		Positive	Positive	Positive	Negative	Positive	Positive	Negative	Negative	Positive	Positive	Positive	Negative	Negative	Negative	Negative	Negative			Susceptible	Susceptible	Susceptible	Susceptible
363	Pneumonia	Case	28	1.3	M1global	Positive	Positive	Positive	Negative	Positive	Positive	Positive	Positive	Positive	Negative	Negative	Positive	Negative	Negative	Negative	Negative			Susceptible	Susceptible	Susceptible	Susceptible
378	Pharyngotonsilitis	Control	39	4.0		Negative	Negative	Negative	Negative	Positive	Positive	Negative	Positive	Negative	Negative	Negative	Negative	Negative	Negative	Negative	Positive	erm(T)		Susceptible	Susceptible	Resistant	Susceptible (inducible)
379	Pharyngotonsilitis	Control	46	22.0		Negative	Negative	Negative	Negative	Positive	Positive	Negative	Positive	Positive	Negative	Negative	Negative	Positive	Negative	Negative	Positive		tet(M)	Susceptible	Resistant	Susceptible	Susceptible
392	Pharyngotonsilitis	Control	28	1.40	M1global	Positive	Positive	Positive	Positive	Positive	Positive	Positive	Positive	Positive	Negative	Negative	Positive	Negative	Negative	Negative	Negative	mef(A)/msr(D)		Susceptible	Susceptible	Resistant	Susceptible
393	Deep abscess	Case	28	1.3	M1UK	Positive	Positive	Positive	Negative	Positive	Positive	Positive	Positive	Positive	Negative	Negative	Positive	Negative	Negative	Negative	Negative			Susceptible	Susceptible	Susceptible	Susceptible
394	Pneumonia	Case	365	31.12		Negative	Negative	Negative	Negative	Positive	Positive	Negative	Positive	Positive	Negative	Negative	Positive	Negative	Negative	Negative	Negative	erm(B)	tet(M)	Susceptible	Resistant	Resistant	Resistant
401	Pneumonia	Case	28	1.0	M1UK	Positive	Positive	Positive	Negative	Positive	Positive	Positive	Negative	Positive	Negative	Negative	Positive	Negative	Negative	Negative	Negative			Susceptible	Susceptible	Susceptible	Susceptible
403	Pharyngotonsilitis	Control	28	1.3	M1UK	Positive	Positive	Positive	Negative	Positive	Positive	Positive	Positive	Positive	Negative	Negative	Positive	Negative	Negative	Negative	Negative			Susceptible	Susceptible	Susceptible	Susceptible
405	Pneumonia	Case	28	1.3	M1UK	Positive	Positive	Positive	Negative	Positive	Positive	Positive	Positive	Positive	Negative	Negative	Positive	Negative	Negative	Negative	Negative			Susceptible	Susceptible	Susceptible	Susceptible
406	Pharyngotonsilitis	Control	28	1.0	M1global	Positive	Positive	Positive	Negative	Positive	Positive	Positive	Positive	Positive	Negative	Negative	Positive	Negative	Negative	Negative	Negative			Susceptible	Susceptible	Susceptible	Susceptible
408	Pharyngotonsilitis	Control	28	1.0	M1global	Positive	Positive	Positive	Negative	Positive	Positive	Positive	Positive	Positive	Negative	Negative	Positive	Negative	Negative	Negative	Negative			Susceptible	Susceptible	Susceptible	Susceptible
412	Deep abscess	Case	382	6.0		Positive	Positive	Positive	Negative	Positive	Positive	Positive	Positive	Positive	Positive	Positive	Negative	Positive	Negative	Negative	Negative			Susceptible	Susceptible	Susceptible	Susceptible
415	Pharyngotonsilitis	Control	36	12.0		Positive	Positive	Positive	Negative	Positive	Positive	Negative	Negative	Positive	Positive	Positive	Negative	Negative	Negative	Negative	Positive			Susceptible	Susceptible	Susceptible	Susceptible
416	Pneumonia	Case	28	1.3	M1UK	Positive	Positive	Positive	Negative	Positive	Positive	Positive	Positive	Positive	Negative	Negative	Positive	Negative	Negative	Negative	Negative			Susceptible	Susceptible	Susceptible	Susceptible
426	Pharyngotonsilitis	Control	242	12.37		Positive	Positive	Positive	Negative	Positive	Positive	Negative	Positive	Positive	Positive	Positive	Negative	Negative	Negative	Negative	Negative			Susceptible	Susceptible	Susceptible	Susceptible
429	Pharyngotonsilitis	Control	315	3.93		Positive	Positive	Positive	Negative	Positive	Positive	Positive	Negative	Positive	Negative	Negative	Negative	Positive	Negative	Negative	Positive			Susceptible	Susceptible	Susceptible	Susceptible
430	Pharyngotonsilitis	Control	62	87.0		Positive	Positive	Positive	Negative	Positive	Positive	Negative	Positive	Positive	Negative	Negative	Positive	Positive	Negative	Negative	Positive			Susceptible	Susceptible	Susceptible	Susceptible
437	Pharyngotonsilitis	Control	28	1.3	M1UK	Positive	Positive	Positive	Negative	Positive	Positive	Positive	Positive	Positive	Negative	Negative	Positive	Negative	Negative	Negative	Negative			Susceptible	Susceptible	Susceptible	Susceptible
438	Pharyngotonsilitis	Control	28	1.3	M1UK	Positive	Positive	Positive	Negative	Positive	Positive	Positive	Positive	Positive	Negative	Negative	Positive	Negative	Negative	Negative	Negative			Susceptible	Susceptible	Susceptible	Susceptible
443	Pharyngotonsilitis	Control	101	89.0		Negative	Negative	Negative	Negative	Positive	Positive	Negative	Positive	Positive	Negative	Negative	Negative	Negative	Negative	Negative	Negative			Susceptible	Susceptible	Susceptible	Susceptible
445	Pharyngotonsilitis	Control	39	4.0		Negative	Negative	Negative	Negative	Positive	Positive	Negative	Positive	Negative	Negative	Negative	Negative	Negative	Negative	Negative	Positive	erm(T)		Susceptible	Susceptible	Resistant	Susceptible (inducible)
474	Osteoarticular infection	Case	36	12.0		Positive	Positive	Positive	Negative	Positive	Positive	Negative	Positive	Positive	Positive	Positive	Negative	Negative	Negative	Negative	Negative			Susceptible	Susceptible	Susceptible	Susceptible
475	Pneumonia	Case	36	12.0		Positive	Positive	Positive	Negative	Positive	Positive	Negative	Positive	Positive	Positive	Positive	Negative	Negative	Negative	Negative	Negative			Susceptible	Susceptible	Susceptible	Susceptible
476	Sepsis/shock	Case	28	1.0	M1global	Positive	Positive	Positive	Negative	Positive	Positive	Positive	Negative	Positive	Negative	Negative	Positive	Negative	Negative	Negative	Negative			Susceptible	Susceptible	Susceptible	Susceptible
477	Deep abscess	Case	28	1.0	M1UK	Positive	Positive	Positive	Positive	Positive	Positive	Positive	Negative	Positive	Negative	Negative	Positive	Negative	Negative	Negative	Negative			Susceptible	Susceptible	Susceptible	Susceptible
478	Necrotizing fasciitis	Case	39	4.0		Negative	Negative	Negative	Negative	Positive	Positive	Negative	Positive	Negative	Negative	Negative	Negative	Negative	Negative	Negative	Positive			Susceptible	Susceptible	Susceptible	Susceptible
479	Pharyngotonsilitis	Control	150	75.0		Positive	Positive	Positive	Negative	Positive	Positive	Negative	Positive	Positive	Negative	Negative	Negative	Negative	Positive	Positive	Negative			Susceptible	Susceptible	Susceptible	Susceptible
480	Deep abscess	Case	28	1.0	M1global	Positive	Positive	Positive	Positive	Positive	Positive	Positive	Negative	Positive	Negative	Negative	Positive	Negative	Negative	Negative	Negative			Susceptible	Susceptible	Susceptible	Susceptible
481	Deep abscess	Case	39	4.0		Negative	Negative	Negative	Negative	Positive	Positive	Negative	Positive	Negative	Negative	Negative	Negative	Negative	Negative	Negative	Positive			Susceptible	Susceptible	Susceptible	Susceptible
482	Pneumonia	Case	62	87.0		Positive	Positive	Positive	Negative	Positive	Positive	Negative	Positive	Positive	Negative	Negative	Positive	Positive	Negative	Negative	Positive			Susceptible	Susceptible	Susceptible	Susceptible
483	Pharyngotonsilitis	Control	36	12.0		Positive	Positive	Positive	Negative	Positive	Positive	Negative	Positive	Positive	Positive	Positive	Negative	Negative	Negative	Negative	Negative			Susceptible	Susceptible	Susceptible	Susceptible
484	Deep abscess	Case	458	28.0		Positive	Positive	Positive	Negative	Positive	Positive	Negative	Positive	Positive	Negative	Negative	Positive	Positive	Negative	Negative	Negative			Susceptible	Susceptible	Susceptible	Susceptible
485	Deep abscess	Case	62	87.0		Positive	Positive	Positive	Negative	Positive	Positive	Negative	Negative	Positive	Negative	Negative	Positive	Positive	Negative	Negative	Positive			Susceptible	Susceptible	Susceptible	Susceptible
486	Pharyngotonsilitis	Control	39	4.0		Negative	Negative	Negative	Negative	Positive	Positive	Negative	Positive	Negative	Negative	Negative	Negative	Negative	Negative	Negative	Positive			Susceptible	Susceptible	Susceptible	Susceptible
487	Deep abscess	Case	39	4.0		Negative	Negative	Negative	Negative	Positive	Positive	Negative	Positive	Negative	Negative	Negative	Negative	Negative	Negative	Negative	Positive			Susceptible	Susceptible	Susceptible	Susceptible
488	Deep abscess	Case	28	1.3	M1global	Positive	Positive	Positive	Positive	Positive	Positive	Positive	Positive	Positive	Negative	Negative	Positive	Negative	Negative	Negative	Negative			Susceptible	Susceptible	Susceptible	Susceptible
NA: Not available

## Sheet: Hoja1
				8		8		4		7		8		8
				5		5		4		7		5		5
				6		6		4		6		6		6
				7		7		5		6		6		6
				7		7		4		6		4		4
				6		6		4		5		4		4
				4		4		5		7		4		5
				4		4		6		6		5		4
				4		6		5		8		4		4
				6		5		5		8		4		5
				5		4		4		7		4		4
				4		5		4		7		5		5
				4		4		5		5		4		5
				4		4		7		6		4		5
				5		2		6		7		5		6
				4		6		6		6		2		6
				4		6		6		6		6		5
				5		5		5		6		5		5
				2		6		5		6		5		5
				6		5		6		6		4		6
				6		7		6		5		6		5
				5		6		6		6		6		5
				6		5		6		6		4		5
				5		8		4		7		5		5
				7		8		4		7		5		5
				6		6		5		6		5		5
				5		7		5		6		6		5
				4		6		4		7		4		5
				8		7		5		6		6		6
				8		5				5		5		7
				6		4				6		5		5
				7		5				6		5		4
				6		5				6		5		5
				7		6				6		5		5
				5		5				5		5		5
				4		7				7		5		5
				5		6				4		5		5
				5		6				7		5		5.13514
				6		6				6		8
				5		6				5		4
				7		6				6		6
				6		6				6		4
				6		5				5		7
				6		6				5		5
				6		6				7		4
				6		7				7		4
				6		7				7		5
				4		6				6		5
				5		6				5		8
				6		6				6		5
				6		7				7		5
				7		6				6		6
				7		5				5		6
				6		6				6		4
				6		5				6		4
				6		6				6		5
				7		6				6		5
				5		5				6		4
				6		5				6		5
				5		5				6		4
				6		5				5		6
				5		7				6		5
				6		4				6		5
				5		7				7		5
				6		6				6.10938		4
				6		5						4
				5		6						4.9697
				5		5
				5		6
				5		5
				7		5
				4		5
				7		8
				6		7
				5		7
				6		4
				5		7
				6		6
				5		6
				5		7
				5		5
				5		5
				8		4
				7		6
				7		6
				4		5
				7		5
				6		6
				6		8
				4		6
				7		5
				5		5
				5		5
				4		6
				6		4
				4		6
				5		4
				7		6
				6		5
				5		5
				5		4
				6		7
				6		5.67647
				6
				6
				8
				5
				6
				5
				6
				6
				6
				6
				4
				4
				5
				5
				5
				6
				4
				5
				6
				4
				6
				5
				5
				5
				4
				4
				7
				5.53077
